# Supplementary material for: Quantification of Hsp90 availability reveals differential coupling to the heat shock response
Source: J Cell Biol. 2018 Nov 5;217(11):3809–16. doi: 10.1083/jcb.201803127 (PMC6219726; doi:10.1083/jcb.201803127)
Supplement: Tables S1-S3 (ZIP) [file JCB_201803127_TablesS1-S3.zip]

Archive with 3 entries (3 files):
- JCB_201803127_TableS1.pdf
- JCB_201803127_TableS2.pdf
- JCB_201803127_TableS3.pdf
